# Supplementary material for: 18β-Glycyrrhetinic Acid Induces Metabolic Changes and Reduces Staphylococcus aureus Bacterial Cell-to-Cell Interactions
Source: Antibiotics (Basel). 2022 Jun 8;11(6):781. doi: 10.3390/antibiotics11060781 (PMC9220049; doi:10.3390/antibiotics11060781)
Supplement: Supplementary file 1 [file antibiotics-11-00781-s001.zip]

Archive with 1 entries (1 files):
- Supplementary_Final.pdf
